# Supplementary material for: Pharmacological Inhibition of SP1 Reverses Cancer Stemness and Enhances Sorafenib Efficacy in Hepatocellular Carcinoma
Source: Cells. 2026 May 22;15(11):961. doi: 10.3390/cells15110961 (PMC13256930; doi:10.3390/cells15110961)
Supplement: Supplementary file 1 [file cells-15-00961-s001.zip]

Archive with 1 entries (1 files):
- cells-4289091-supplementary.pdf
